# Supplementary material for: Population genomics of an exceptional hybridogenetic system of Pelophylax water frogs
Source: BMC Evol Biol. 2019 Aug 5;19:164. doi: 10.1186/s12862-019-1482-4 (PMC6683362; doi:10.1186/s12862-019-1482-4)
Supplement: Supplementary file 2 — Table S1. Origin and details on the individuals used in this study. (XLSX 26 kb) [file 12862_2019_1482_MOESM2_ESM.xlsx]

## Sheet: Sheet1
Table S1: Information of the samples used in this study, including their cytochrome-b haplotype (cyt-b), genotypes of three L/R diagnostic microsatellite markers (in red: P. ridibundus alleles), and morphometric measurements (SVL: snout-vent length; Lti: tibia length; Lto: hindleg length; LMT: length of the metatarsal tubercle; HMT: height of the metatarsal tubercle).
SampleID	Species	Locality Code	Locality	Latitude	Longitude	Sex	cyt-b	RAD PopGen	RAD Phylo	RICA1b5		Res16		RICA2a34		SVL	LTi	LTo	LMT	HMT
AGR01	P. kl. esculentus	AGR	CH, TI, Agra	46.0331	8.89573	F	LES25s	x	-	123	137	123	127	115	106	100	45.3	36	5.3	2.3
AGR02	P. kl. esculentus	AGR	CH, TI, Agra	46.0331	8.89573	F	LES25s	x	-	122	137	123	127	127	106	99	47.7	35	5.1	2.3
AGR03	P. kl. esculentus	AGR	CH, TI, Agra	46.0331	8.89573	F	LES25s	x	-	122	137	125	127	113	106	92	42.2	33	5	2.4
AGR04	P. kl. esculentus	AGR	CH, TI, Agra	46.0331	8.89573	F	LES25s	x	-	122	137	0	127	127	106	97	43.7	34	5.7	2.7
AGR05	P. kl. esculentus	AGR	CH, TI, Agra	46.0331	8.89573	M	LES25s	x	-	123	137	125	127	136	106	84	39.1	28	4.5	2
AGR06	P. kl. esculentus	AGR	CH, TI, Agra	46.0331	8.89573	F	LES25s	x	-	122	137	0	127	136	106	101	44.7	35	4.6	2.1
AGR07	P. kl. esculentus	AGR	CH, TI, Agra	46.0331	8.89573	M	-	x	-	122	137	125	127	115	106	89	39.1	30	4.9	2.2
AGR08	P. kl. esculentus	AGR	CH, TI, Agra	46.0331	8.89573	M	LES25s	x	-	127	137	125	127	136	0	70	35.1	29	4.2	2.4
AGR09	P. kl. esculentus	AGR	CH, TI, Agra	46.0331	8.89573	M	LES25s	x	-	123	137	125	127	113	106	85	39.9	30	4	1.9
AGR10	P. kl. esculentus	AGR	CH, TI, Agra	46.0331	8.89573	M	LES25s	x	-	122	137	0	127	127	106	82	37.2	31	3.8	2.1
AGR11	P. kl. esculentus	AGR	CH, TI, Agra	46.0331	8.89573	F	LES25s	x	-	123	137	125	127	115	106	99	43.7	33	5.2	2.4
AGR12	P. kl. esculentus	AGR	CH, TI, Agra	46.0331	8.89573	F	LES25s	-	-	-	-	-	-	-	-	106	46.9	34	5.4	2.3
AGR13	P. kl. esculentus	AGR	CH, TI, Agra	46.0331	8.89573	F	LES25s	-	-	123	137	0	127	127	106	102	47.3	35	5.5	2
AGR14	P. kl. esculentus	AGR	CH, TI, Agra	46.0331	8.89573	F	LES25s	x	-	122	137	0	127	127	106	99	45.3	33	4.8	2.1
AGR15	P. kl. esculentus	AGR	CH, TI, Agra	46.0331	8.89573	F	LES25s	x	-	122	137	123	127	113	106	99	47.8	33	5	2.4
Agra1	P. kl. esculentus	AGR	CH, TI, Agra	46.0331	8.89573	-	LES19	x	-	123	137	123	127	136	106	-	-	-	-	-
Agra3	P. kl. esculentus	AGR	CH, TI, Agra	46.0331	8.89573	-	-	x	-	122	137	125	127	115	106	-	-	-	-	-
BIA01	P. lessonae	BIA	CH, TI, Biasca	46.3873	8.981	M	LES25s	x	x	122	123	125	125	129	129	65	29.4	26	3.8	2
BIA02	P. lessonae	BIA	CH, TI, Biasca	46.3873	8.981	M	LES25s	x	x	122	122	121	123	121	129	66	30.9	28	4.5	1.9
BIA03	P. lessonae	BIA	CH, TI, Biasca	46.3873	8.981	F	LES25s	x	x	122	123	125	125	106	129	66	30	28	4.4	2.2
BIA04	P. lessonae	BIA	CH, TI, Biasca	46.3873	8.981	M	LES25s	x	x	122	122	121	121	106	145	67	31.1	27	5	2.6
BIA05	P. lessonae	BIA	CH, TI, Biasca	46.3873	8.981	M	LES25s	x	x	122	122	121	123	136	136	73	32.9	28	5.1	2.4
BIA06	P. kl. esculentus	BIA	CH, TI, Biasca	46.3873	8.981	M	LES25s	x	-	123	137	121	127	129	0	66	32	23	3.2	1.5
BIA07	P. lessonae	BIA	CH, TI, Biasca	46.3873	8.981	M	LES25s	x	-	122	123	125	125	127	136	65	29.5	23	4.5	2.5
BIA08	P. lessonae	BIA	CH, TI, Biasca	46.3873	8.981	M	LES25s	x	-	123	123	121	121	127	134	67	31.4	26	4.5	2.2
BIA09	P. lessonae	BIA	CH, TI, Biasca	46.3873	8.981	M	LES25s	x	-	122	123	123	125	136	136	70	30.5	28	5.3	2.7
BIA10	P. kl. esculentus	BIA	CH, TI, Biasca	46.3873	8.981	F	LES25s	x	-	127	137	121	127	136	0	80	37.5	32	4.2	1.6
BIA11	P. lessonae	BIA	CH, TI, Biasca	46.3873	8.981	M	LES25s	x	-	122	123	121	123	106	127	66	29.3	25	4.1	2.4
BIA12	P. lessonae	BIA	CH, TI, Biasca	46.3873	8.981	M	LES25s	x	-	123	127	121	121	121	134	62	28.4	23	4.1	1.9
BIA13	P. kl. esculentus	BIA	CH, TI, Biasca	46.3873	8.981	M	-	x	-	123	137	125	127	106	0	75	35.7	29	4	1.6
BIA14	P. lessonae	BIA	CH, TI, Biasca	46.3873	8.981	M	-	x	-	123	123	121	125	106	129	65	28.4	25	4.5	2.2
BIA15	P. lessonae	BIA	CH, TI, Biasca	46.3873	8.981	M	-	x	-	122	127	121	121	134	138	64	29.8	25	4.1	1.8
BIA16	P. lessonae	BIA	CH, TI, Biasca	46.3873	8.981	M	-	x	-	123	123	121	123	127	134	64	28.4	25	3.6	1.7
BIA17	P. kl. esculentus	BIA	CH, TI, Biasca	46.3873	8.981	M	-	x	-	123	137	121	127	115	0	70	31.9	25	3.1	1.3
BIA18	P. lessonae	BIA	CH, TI, Biasca	46.3873	8.981	M	-	x	-	122	122	121	121	115	121	60	27.9	26	3.9	2.2
BIA19	P. kl. esculentus	BIA	CH, TI, Biasca	46.3873	8.981	M	-	x	-	123	137	125	127	121	0	75	35.6	28	3.8	1.5
CAM01	P. kl. esculentus	CAM	CH, TI, Camorino	46.1614	9.0093	F	-	-	-	122	137	121	127	127	0	100	45	31	5.2	1.6
CAM02	P. lessonae	CAM	CH, TI, Camorino	46.1614	9.0093	F	LES25s	x	x	122	127	121	125	134	156	70	33	27	3.9	2.1
CAM03	P. kl. esculentus	CAM	CH, TI, Camorino	46.1614	9.0093	F	LES25s	x	-	127	137	123	127	156	0	83	38.2	31	3.9	1.9
CAM04	P. kl. esculentus	CAM	CH, TI, Camorino	46.1614	9.0093	M	LES25s	x	-	127	137	123	127	127	0	73	33.5	26	5	1.6
CAM05	P. kl. esculentus	CAM	CH, TI, Camorino	46.1614	9.0093	F	LES25s	x	-	122	137	123	127	127	0	85	38.7	29	4	1.3
CAM06	P. kl. esculentus	CAM	CH, TI, Camorino	46.1614	9.0093	F	LES25s	x	-	122	137	123	127	127	0	80	38.3	28	3	1.7
CAM07	P. kl. esculentus	CAM	CH, TI, Camorino	46.1614	9.0093	F	LES25s	-	-	123	137	125	127	138	0	94	42.2	28	4.7	2.1
CAM08	P. kl. esculentus	CAM	CH, TI, Camorino	46.1614	9.0093	F	LES25s	x	-	127	137	123	127	134	0	92	40.4	29	5	1.8
CAM09	P. kl. esculentus	CAM	CH, TI, Camorino	46.1614	9.0093	F	LES25s	x	-	135	137	121	127	138	0	80	37.3	27	4	2.2
CAM10	P. kl. esculentus	CAM	CH, TI, Camorino	46.1614	9.0093	F	-	x	-	122	137	125	127	134	0	80	38.2	29	4.8	1.4
CAM11	P. lessonae	CAM	CH, TI, Camorino	46.1614	9.0093	F	-	x	x	127	135	123	123	127	127	69	31	26	4.2	1.8
CAM12	P. kl. esculentus	CAM	CH, TI, Camorino	46.1614	9.0093	F	-	x	-	135	137	121	127	138	0	89	40.4	30	5.1	1.8
CAM13	P. kl. esculentus	CAM	CH, TI, Camorino	46.1614	9.0093	F	-	x	-	127	137	123	127	115	0	83	38.2	28	4.4	1.6
CAM14	P. lessonae	CAM	CH, TI, Camorino	46.1614	9.0093	M	LES25s	-	-	127	135	123	125	113	127	66	29.4	25	4.5	2.1
CAM15	P. lessonae	CAM	CH, TI, Camorino	46.1614	9.0093	M	LES25s	x	x	122	127	123	123	115	134	71	31.8	26	4.3	2.4
CAM16	P. kl. esculentus	CAM	CH, TI, Camorino	46.1614	9.0093	F	LES25s	x	-	127	137	123	127	127	0	60	30.1	25	2.8	1.2
CAM17	P. kl. esculentus	CAM	CH, TI, Camorino	46.1614	9.0093	F	LES25s	x	-	135	137	123	127	127	0	52	27	20	2.8	0.9
Dosolo24	P. kl. esculentus	DOS	IT, Lombardy, Dosolo	44.9538	10.6409	-	-	x	-	-	-	-	-	-	-	-	-	-	-	-
Dosolo26	P. kl. esculentus	DOS	IT, Lombardy, Dosolo	44.9538	10.6409	-	LES15	x	-	-	-	-	-	-	-	-	-	-	-	-
GOL01	P. kl. esculentus	GOL	CH, IT, Golino River	46.1786	8.70635	F	LES25s	x	-	127	137	123	127	121	0	89	42.7	42	4.9	2.4
GOL02	P. kl. esculentus	GOL	CH, IT, Golino River	46.1786	8.70635	F	LES25s	-	-	127	137	121	127	140	0	84	38.8	36	4.4	1.9
GOL03	P. kl. esculentus	GOL	CH, IT, Golino River	46.1786	8.70635	M	LES25s	x	-	127	137	123	127	121	0	72	34.2	29	3.8	1.7
GOL04	P. kl. esculentus	GOL	CH, IT, Golino River	46.1786	8.70635	F	LES25s	-	-	123	137	125	127	143	0	80	38	32	4	2
GOL05	P. kl. esculentus	GOL	CH, IT, Golino River	46.1786	8.70635	F	LES25s	-	-	122	137	123	127	115	0	87	41.2	37	5.2	2.2
GOL06	P. kl. esculentus	GOL	CH, IT, Golino River	46.1786	8.70635	F	LES25s	x	-	127	137	0	127	113	0	79	36.5	29	3.8	1.7
GOL07	P. kl. esculentus	GOL	CH, IT, Golino River	46.1786	8.70635	M	LES25s	x	-	127	137	125	127	106	0	67	32.8	22	3.8	1.7
GOL08	P. kl. esculentus	GOL	CH, IT, Golino River	46.1786	8.70635	M	LES25s	x	-	122	137	125	127	113	0	71	34.6	26	3.6	1.9
GOL09	P. kl. esculentus	GOL	CH, IT, Golino River	46.1786	8.70635	imm	LES25s	x	-	127	137	123	127	127	0	-	-	-	-	-
GOL10	P. kl. esculentus	GOL	CH, IT, Golino River	46.1786	8.70635	imm	-	x	-	127	137	123	127	115	0	-	-	-	-	-
GOL11	P. kl. esculentus	GOL	CH, IT, Golino River	46.1786	8.70635	imm	-	x	-	122	137	121	127	123	0	-	-	-	-	-
GOL12	P. kl. esculentus	GOL	CH, IT, Golino River	46.1786	8.70635	imm	-	x	-	127	137	123	127	115	0	-	-	-	-	-
Gudo1	P. lessonae	GUD	CH, IT, Gudo	46.1732	8.94598	F	LES20	x	x	-	-	-	-	-	-	-	-	-	-	-
Gudo2	P. kl. esculentus	GUD	CH, IT, Gudo	46.1732	8.94598	-	LES25	x	-	-	-	-	-	-	-	-	-	-	-	-
Gudo3	P. lessonae	GUD	CH, IT, Gudo	46.1732	8.94598	M	LES25	x	x	-	-	-	-	-	-	-	-	-	-	-
Joux2	P. lessonae	JOU	CH, VD, Joux, Rocheray	46.6275	6.24775	-	LES25	x	-	-	-	-	-	-	-	-	-	-	-	-
Joux3	P. lessonae	JOU	CH, VD, Joux, Rocheray	46.6275	6.24775	-	LES25	x	-	-	-	-	-	-	-	-	-	-	-	-
Joux4	P. lessonae	JOU	CH, VD, Joux, Rocheray	46.6275	6.24775	-	LES25	x	-	-	-	-	-	-	-	-	-	-	-	-
Joux5	P. lessonae	JOU	CH, VD, Joux, Rocheray	46.6275	6.24775	-	LES25	x	x	-	-	-	-	-	-	-	-	-	-	-
Joux7	P. lessonae	JOU	CH, VD, Joux, Rocheray	46.6275	6.24775	-	LES25	x	x	-	-	-	-	-	-	-	-	-	-	-
Joux8	P. lessonae	JOU	CH, VD, Joux, Rocheray	46.6275	6.24775	-	LES25	x	x	-	-	-	-	-	-	-	-	-	-	-
Godelino2	P. kl. esculentus	LOZ	CH, TI, Losone	46.1732	8.74368	F	LES25	x	-	-	-	-	-	-	-	-	-	-	-	-
Godelino3	P. kl. esculentus	LOZ	CH, TI, Losone	46.1732	8.74368	M	LES25	x	-	-	-	-	-	-	-	-	-	-	-	-
Godelino4	P. lessonae	LOZ	CH, TI, Losone	46.1732	8.74368	F	LES25	x	x	-	-	-	-	-	-	-	-	-	-	-
Godelino5	P. lessonae	LOZ	CH, TI, Losone	46.1732	8.74368	F	LES25	x	x	-	-	-	-	-	-	-	-	-	-	-
Godelino7	P. kl. esculentus	LOZ	CH, TI, Losone	46.1732	8.74368	M	LES25	x	-	-	-	-	-	-	-	-	-	-	-	-
Godelino8	P. kl. esculentus	LOZ	CH, TI, Losone	46.1732	8.74368	M	LES25	-	-	-	-	-	-	-	-	-	-	-	-	-
LOZ01	P. lessonae	LOZ	CH, TI, Losone	46.1732	8.74368	F	-	x	x	123	127	121	121	115	134	75	33.5	28	4.1	1.8
LOZ02	P. kl. esculentus	LOZ	CH, TI, Losone	46.1732	8.74368	M	LES24s	x	-	145	137	123	127	115	0	71	36.4	25	3.2	1.4
LOZ03	P. lessonae	LOZ	CH, TI, Losone	46.1732	8.74368	F	LES25s	x	-	122	122	121	125	127	134	70	30.4	26	4.1	1.9
LOZ04	P. lessonae	LOZ	CH, TI, Losone	46.1732	8.74368	F	LES25s	x	-	123	127	123	125	123	134	68	28.4	25	4.1	1.9
LOZ05	P. lessonae	LOZ	CH, TI, Losone	46.1732	8.74368	M	LES25s	x	x	122	122	121	123	115	127	56	26.8	22	3.7	2
LOZ06	P. lessonae	LOZ	CH, TI, Losone	46.1732	8.74368	F	LES25s	x	-	123	127	121	125	127	136	62	28	24	3.6	1.6
LOZ07	P. kl. esculentus	LOZ	CH, TI, Losone	46.1732	8.74368	M	LES25s	x	-	122	137	123	127	140	0	63	30.6	26	3	1.6
LOZ08	P. lessonae	LOZ	CH, TI, Losone	46.1732	8.74368	F	LES25s	x	x	123	123	121	123	121	134	52	26	21	3.5	1.8
LOZ09	P. lessonae	LOZ	CH, TI, Losone	46.1732	8.74368	M	LES28s	x	x	123	127	121	121	113	127	56	26	21	3.5	1.8
LOZ10	P. lessonae	LOZ	CH, TI, Losone	46.1732	8.74368	F	LES25s	x	-	122	123	121	121	113	134	61	27.9	22	3.6	1.7
LOZ11	P. lessonae	LOZ	CH, TI, Losone	46.1732	8.74368	F	LES25s	x	-	122	123	121	127	115	129	61	27.6	21	3.5	1.9
LOZ12	P. lessonae	LOZ	CH, TI, Losone	46.1732	8.74368	F	LES25s	-	-	122	127	121	123	121	140	61	28.6	22	3.6	1.8
LOZ13	P. lessonae	LOZ	CH, TI, Losone	46.1732	8.74368	M	LES25s	-	-	122	123	123	123	109	138	56	27.9	22	4	2.2
LOZ14	P. lessonae	LOZ	CH, TI, Losone	46.1732	8.74368	M	LES25s	x	-	122	127	121	123	127	136	50	24.2	20	3	1.4
LOZ15	P. lessonae	LOZ	CH, TI, Losone	46.1732	8.74368	M	LES25s	x	x	123	123	121	123	127	134	49	24.3	19	3.4	1.3
LOZ16	P. lessonae	LOZ	CH, TI, Losone	46.1732	8.74368	M	LES25s	-	-	122	123	121	123	129	132	53	25.2	21	3.6	1.5
LOZ17	P. lessonae	LOZ	CH, TI, Losone	46.1732	8.74368	M	LES25s	x	-	123	123	121	125	127	132	57	27.3	23	3.3	1.6
LOZ18	P. lessonae	LOZ	CH, TI, Losone	46.1732	8.74368	M	-	-	-	122	123	123	127	115	127	56	24.7	17	3.9	1.8
LOZ19	P. lessonae	LOZ	CH, TI, Losone	46.1732	8.74368	M	-	x	-	127	127	121	127	121	127	60	27.4	19	3.3	1.8
LOZ20	P. lessonae	LOZ	CH, TI, Losone	46.1732	8.74368	M	-	-	-	122	123	123	123	132	134	60	28.8	24	3.5	1.8
LOZ21	P. lessonae	LOZ	CH, TI, Losone	46.1732	8.74368	F	-	x	-	127	127	121	123	127	134	53	23.6	18	3.5	1.8
LOZ22	P. lessonae	LOZ	CH, TI, Losone	46.1732	8.74368	M	-	x	-	123	127	121	121	134	134	52	24.3	21	2.8	1.6
LOZ23	P. kl. esculentus	LOZ	CH, TI, Losone	46.1732	8.74368	F	-	x	-	122	137	123	127	123	0	46	21.9	18	2.1	1
MGO01	P. kl. esculentus	MGO	CH, TI, Monteggio	45.9907	8.81354	F	LES16s	x	-	122	137	121	127	115	106	96	43.1	30	4.8	2.3
MGO02	P. kl. esculentus	MGO	CH, TI, Monteggio	45.9907	8.81354	F	LES16s	x	-	122	137	123	127	134	106	95	43.7	32	4.8	1.85
MGO03	P. kl. esculentus	MGO	CH, TI, Monteggio	45.9907	8.81354	F	LES16s	-	-	-	-	-	-	-	-	90	44.7	32	4.8	1.9
MGO04	P. kl. esculentus	MGO	CH, TI, Monteggio	45.9907	8.81354	F	-	x	-	123	137	123	127	113	106	89	40.5	33	4.5	2.2
MGO05	P. kl. esculentus	MGO	CH, TI, Monteggio	45.9907	8.81354	M	LES16s	-	-	122	137	123	127	134	106	72	33.8	28	4.1	1.4
MGO06	P. kl. esculentus	MGO	CH, TI, Monteggio	45.9907	8.81354	F	LES25s	x	-	123	137	123	127	113	106	93	45	32	5	2.3
MGO07	P. kl. esculentus	MGO	CH, TI, Monteggio	45.9907	8.81354	M	LES25s	x	-	122	137	123	127	138	106	75	37.4	30	3.5	1.7
MGO08	P. kl. esculentus	MGO	CH, TI, Monteggio	45.9907	8.81354	F	LES25s	x	-	122	137	123	127	113	106	64	31.2	25	3.5	1.9
MGO09	P. kl. esculentus	MGO	CH, TI, Monteggio	45.9907	8.81354	F	LES25s	x	-	123	137	125	127	113	106	74	36.1	28	4.4	2.5
MGO10	P. kl. esculentus	MGO	CH, TI, Monteggio	45.9907	8.81354	F	LES16s	x	-	145	137	123	127	121	106	70	34.1	25	3.4	1.6
MGO11	P. kl. esculentus	MGO	CH, TI, Monteggio	45.9907	8.81354	M	LES16s	x	-	123	137	125	127	121	106	60	31.1	21	3	1.6
MGO12	P. kl. esculentus	MGO	CH, TI, Monteggio	45.9907	8.81354	F	LES16s	x	-	123	137	123	127	134	106	70	35.3	26	4	1.5
Novara10	P. lessonae	NOV	IT, Piedmont, Novare	45.4451	8.61867	-	LES25	x	x	-	-	-	-	-	-	-	-	-	-	-
Novara6	P. lessonae	NOV	IT, Piedmont, Novare	45.4451	8.61867	-	LES23	x	x	-	-	-	-	-	-	-	-	-	-	-
Parone1	P. lessonae	PIA	CH, TI, Piazzogna	46.1361	8.82024	M	LES25	x	-	-	-	-	-	-	-	-	-	-	-	-
Parone2	P. lessonae	PIA	CH, TI, Piazzogna	46.1361	8.82024	M	LES24	x	x	-	-	-	-	-	-	-	-	-	-	-
Parone3	P. lessonae	PIA	CH, TI, Piazzogna	46.1361	8.82024	M	LES25	x	x	-	-	-	-	-	-	-	-	-	-	-
Parone4	P. kl. esculentus	PIA	CH, TI, Piazzogna	46.1361	8.82024	M	LES18	x	-	-	-	-	-	-	-	-	-	-	-	-
Parone5	P. lessonae	PIA	CH, TI, Piazzogna	46.1361	8.82024	M	LES25	x	x	-	-	-	-	-	-	-	-	-	-	-
Parone6	P. lessonae	PIA	CH, TI, Piazzogna	46.1361	8.82024	M	LES25	x	-	-	-	-	-	-	-	-	-	-	-	-
Parone7	P. lessonae	PIA	CH, TI, Piazzogna	46.1361	8.82024	M	LES22	x	-	-	-	-	-	-	-	-	-	-	-	-
STA01	P. kl. esculentus	STA	CH, TI, Stabio	45.8368	8.91335	M	LES30s	x	-	122	137	123	127	115	0	87	41.6	30	4.9	2
STA02	P. kl. esculentus	STA	CH, TI, Stabio	45.8368	8.91335	F	LES25s	-	-	122	137	121	127	115	106	105	45.6	32	5.2	2.8
STA03	P. kl. esculentus	STA	CH, TI, Stabio	45.8368	8.91335	F	LES25s	x	-	122	137	121	127	115	106	110	49.4	36	5.4	2.2
STA04	P. kl. esculentus	STA	CH, TI, Stabio	45.8368	8.91335	M	LES29s	x	-	-	-	-	-	-	-	95	40.5	30	4.1	2.5
STA05	P. kl. esculentus	STA	CH, TI, Stabio	45.8368	8.91335	M	LES30s	x	-	123	137	123	127	117	0	91	40.7	30	4.7	1.8
STA06	P. kl. esculentus	STA	CH, TI, Stabio	45.8368	8.91335	M	LES30s	x	-	122	137	121	127	117	0	90	40.8	30	4.2	1.9
STA07	P. kl. esculentus	STA	CH, TI, Stabio	45.8368	8.91335	F	LES25s	x	-	122	137	121	127	115	106	99	45.8	33	5.2	2.5
STA08	P. kl. esculentus	STA	CH, TI, Stabio	45.8368	8.91335	M	LES30s	x	-	123	137	121	127	117	0	83	38.4	29	3.9	2
STA09	P. kl. esculentus	STA	CH, TI, Stabio	45.8368	8.91335	M	LES30s	x	-	122	137	121	127	115	0	86	39.8	29	3.8	2
STA10	P. kl. esculentus	STA	CH, TI, Stabio	45.8368	8.91335	M	LES30s	x	-	122	137	123	127	117	0	82	38.9	30	3.6	2
STA11	P. kl. esculentus	STA	CH, TI, Stabio	45.8368	8.91335	M	LES25s	x	-	122	137	123	127	115	106	80	39.6	31	4.2	1.9
STA12	P. kl. esculentus	STA	CH, TI, Stabio	45.8368	8.91335	M	LES25s	x	-	123	137	123	127	117	106	92	40.8	29	3.8	2.8
STA14	P. ridibundus	STA	CH, TI, Stabio	45.8381	8.92131	F	LES25s	x	x	137	137	127	127	106	106	55	28.3	16	1.8	1.1
STA15	P. ridibundus	STA	CH, TI, Stabio	45.8381	8.92131	F	LES25s	x	x	137	137	127	127	106	106	60	31.6	23	2.6	1.2
STA16	P. ridibundus	STA	CH, TI, Stabio	45.8381	8.92131	F	LES30s	x	x	137	137	127	127	106	106	51	26.1	20	2.4	1.3
STA17	P. ridibundus	STA	CH, TI, Stabio	45.8381	8.92131	F	LES25s	x	x	137	137	127	127	106	106	65	31.9	24	2.4	1.2
STA18	P. ridibundus	STA	CH, TI, Stabio	45.8381	8.92131	F	LES25s	x	x	137	137	127	127	106	106	45	23.2	11	2.3	1
Cesine5	P. bergeri	-	IT, Puglia, Cesine	40.3662	18.3287	-	BER08	-	x	-	-	-	-	-	-	-	-	-	-	-
Cesine6	P. bergeri	-	IT, Puglia, Cesine	40.3662	18.3287	-	BER02	-	x	-	-	-	-	-	-	-	-	-	-	-
FIR21	P. bergeri	-	IT, Tuscany, Firenze	43.7696	11.2558	-	-	-	x	-	-	-	-	-	-	-	-	-	-	-
FIR22	P. bergeri	-	IT, Tuscany, Firenze	43.7696	11.2558	-	-	-	x	-	-	-	-	-	-	-	-	-	-	-
Sala11	P. bergeri	-	IT, Campania, Sala Consilina	40.39	15.59	-	-	-	x	-	-	-	-	-	-	-	-	-	-	-
Macerata3	P. bergeri	-	IT, Marche, Macerata	43.3007	13.4563	-	BER21	-	x	-	-	-	-	-	-	-	-	-	-	-
Macerata5	P. bergeri	-	IT, Marche, Macerata	43.3007	13.4563	-	BER21	-	x	-	-	-	-	-	-	-	-	-	-	-
PEBE2	P. bergeri	-	FR, Corsica, Sari-Solenzara	41.835	9.32142	-	BER16	-	x	-	-	-	-	-	-	-	-	-	-	-
PEBE3	P. bergeri	-	FR, Corsica, Sari-Solenzara	41.835	9.32142	-	BER16	-	x	-	-	-	-	-	-	-	-	-	-	-
GM29	P. cretensis	-	GR, Crete	-	-	-	-	-	x	-	-	-	-	-	-	-	-	-	-	-
GM673	P. cf bedriagae	-	TR, Muğla, Guluk	37.23	27.6	-	-	-	x	-	-	-	-	-	-	-	-	-	-	-
Pkurt1	P. kurtmuelleri	-	AL, Tirana, Petrele	41.26	19.86	-	-	-	x	-	-	-	-	-	-	-	-	-	-	-
Pkurt3	P. kurtmuelleri	-	AL, Tirana, Petrele	41.26	19.86	-	-	-	x	-	-	-	-	-	-	-	-	-	-	-
Grza	P. ridibundus	-	SRB, W-Serbia, Izvor	43.63	20.24	-	-	-	x	-	-	-	-	-	-	-	-	-	-	-
Spit	P. ridibundus	-	PL, Lesser Poland, Spitkowice	50.01	19.49	-	-	-	x	-	-	-	-	-	-	-	-	-	-	-
